# Supplementary material for: Deposition of lignin in four species of Saccharum
Source: Sci Rep. 2019 Apr 10;9:5877. doi: 10.1038/s41598-019-42350-3 (PMC6458172; doi:10.1038/s41598-019-42350-3)
Supplement: Supplementary file 2 — Supplementary dataset 1 [file 41598_2019_42350_MOESM2_ESM.xls]

## Sheet: bioch_analysis
#	specie	internode	replicate	soluble_sugar	sucrose	reducing_sugar	soluble_lignin	insoluble_lignin	starch	pectin	hemicellulose	cellulose	total_phenols	saccharification	S/G_ratio
				mg/gDW	mg/gDW	mg/gDW	mg/gDW	mg/gDW	mg/gDW	mg/gDW	mg/gDW	mg/gDW	mg/gDW	%
1	Saccharum spontaneum	Internode 2-3	1	133.983	120.922	24.4957	19.414	163.082	5.31113	3.15071	219.172	388.537	35.4793	0.54749	0.737946
2	Saccharum spontaneum	Internode 2-3	2	141.928	116.354	24.9712	22.405	150.458	7.53546	4.88257	284.955	339.584	43.7932	0.543879	2.08358
3	Saccharum spontaneum	Internode 2-3	3	128.927	95.5437	21.2708	25.0795	157.788	7.53546	3.95955	269.406	361.379	29.244	0.525099	1.3589
4	Saccharum spontaneum	Internode 2-3	4	122.788	93.0058	25.9222	22.4583	163.221	8.89876	2.98894	264.821	378.158	5.54949	0.585771	0.703499
5	Saccharum spontaneum	Internode 2-3	5	139.401	116.354	25.364	22.6937	157.234	6.38742	4.33066	297.115	362.071	31.3224	0.608162	1.04764
6	Saccharum spontaneum	Internode 8	1	130.011	124.475	5.6351	7.50221	193.666	13.4909	3.36957	207.012	455.481	3.10418	0.306681	1.62481
7	Saccharum spontaneum	Internode 8	2	126.399	101.127	5.34568	7.36694	197.492	43.4118	3.77875	144.22	480.39	4.93323	0.254677	1.21318
8	Saccharum spontaneum	Internode 8	3	144.095	135.134	5.37462	9.61715	199.029	39.8242	3.64553	157.177	423.652	5.245	0.313182	1.30071
9	Saccharum spontaneum	Internode 8	4	148.068	105.695	5.49452	9.86941	200.661	17.0786	3.12216	196.048	472.779	4.99558	0.322571	1.36755
10	Saccharum spontaneum	Internode 8	5	113.759	126.505	5.63096	11.0603	194.305	31.9314	3.34103	154.785	475.028	5.14108	0.321127	1.37697
11	Saccharum barberi	Internode 2-3	1	241.965	105.695	131.142	22.674	131.587	4.88061	5.46303	235.518	268.662	22.4131	0.56013	4.61419
12	Saccharum barberi	Internode 2-3	2	250.271	112.293	143.215	20.7448	128.727	4.16308	4.0547	218.574	254.477	22.8704	0.580354	2.17915
13	Saccharum barberi	Internode 2-3	3	267.967	109.756	138.75	22.6077	101.142	3.01504	3.39812	236.913	285.268	20.0644	0.518238	2.14324
14	Saccharum barberi	Internode 2-3	4	256.771	111.278	133.54	21.1421	133.695	2.94329	2.89379	259.439	285.614	17.5703	0.599133	1.61328
15	Saccharum barberi	Internode 2-3	5	251.354	106.71	142.719	23.5206	106.101	2.94329	4.4734	247.479	265.548	16.7389	0.67714	2.64358
16	Saccharum barberi	Internode 8	1	420.007	393.486	4.46502	8.71179	170.83	2.44102	3.97858	124.684	281.289	1.71161	0.762369	1.27297
17	Saccharum barberi	Internode 8	2	391.116	358.972	4.69655	6.63437	165.889	1.50824	3.7502	157.376	238.909	1.98181	0.630914	1.43459
18	Saccharum barberi	Internode 8	3	441.676	371.661	4.46502	9.17832	156.164	2.65628	1.82803	160.566	235.45	2.18966	0.680751	1.57193
19	Saccharum barberi	Internode 8	4	439.148	350.85	5.16376	6.51073	160.204	2.94329	1.79948	148.207	267.624	2.08574	0.680751	1.21319
20	Saccharum barberi	Internode 8	5	409.534	417.849	4.7503	6.17401	149.072	3.15855	2.17059	195.65	256.899	2.16888	0.68364	1.45167
21	Saccharum robustum	Internode 2-3	1	153.846	129.551	8.68108	21.9205	164.325	2.58453	1.98979	216.979	391.478	42.5461	0.522391	2.8507
22	Saccharum robustum	Internode 2-3	2	141.928	143.255	9.96279	23.1531	177.148	3.30205	2.18011	232.129	369.509	39.6363	0.745576	2.62079
23	Saccharum robustum	Internode 2-3	3	163.236	149.346	9.46664	20.4408	129.122	2.94329	2.51316	263.027	339.411	39.6363	0.516612	2.12634
24	Saccharum robustum	Internode 2-3	4	151.318	150.869	8.82579	22.0882	98.8186	3.08679	3.53134	232.329	274.716	25.087	0.784579	1.45589
25	Saccharum robustum	Internode 2-3	5	143.373	131.073	9.71472	20.3559	121.539	3.44556	2.63686	227.345	383.175	29.244	0.669736	1.34123
26	Saccharum robustum	Internode 8	1	193.933	169.141	1.87266	7.81661	184.21	1.65174	2.12301	195.052	463.957	3.97714	0.323763	0.976268
27	Saccharum robustum	Internode 8	2	184.543	175.739	1.78996	9.34115	194.707	1.65174	2.07544	154.585	443.026	4.1642	0.347418	1.06833
28	Saccharum robustum	Internode 8	3	187.432	167.618	1.71554	7.48288	184.859	1.72349	2.77008	157.775	463.957	3.85243	0.312929	1.38106
29	Saccharum robustum	Internode 8	4	162.152	148.331	1.74035	8.26528	164.026	2.65628	1.58062	214.587	472.606	4.1642	0.359877	1.06404
30	Saccharum robustum	Internode 8	5	180.932	180.815	1.82304	8.51986	176.592	1.50824	1.90415	158.174	424.517	4.47597	0.353377	1.0256
31	Saccharum officinarum	Internode 2-3	1	266.161	244.261	62.0788	25.0572	108.157	5.66989	6.45267	219.571	228.876	7.1364	0.865294	1.27363
32	Saccharum officinarum	Internode 2-3	2	275.19	202.641	61.8307	28.1882	126.49	8.6835	6.32896	197.245	244.272	11.0855	0.621885	1.33574
33	Saccharum officinarum	Internode 2-3	3	248.465	145.793	67.8465	32.7131	107.949	8.82701	5.36787	178.706	250.499	10.0878	0.410979	1.53693
34	Saccharum officinarum	Internode 2-3	4	271.217	190.459	65.1797	23.489	114.755	12.5581	5.07289	191.663	223.168	10.0462	0.647887	1.90195
35	Saccharum officinarum	Internode 2-3	5	279.162	177.77	75.4334	25.4784	119.367	8.32474	3.50279	199.437	223.514	9.87997	0.605995	1.5211
36	Saccharum officinarum	Internode 8	1	471.289	396.532	12.9822	11.1905	146.346	3.01504	1.85657	90.1981	197.048	2.08574	0.687613	1.81481
37	Saccharum officinarum	Internode 8	2	503.431	350.343	12.2421	13.2247	153.541	4.16308	2.20866	83.4205	244.272	2.87555	0.632719	1.52508
38	Saccharum officinarum	Internode 8	3	513.543	380.289	12.3744	12.6254	136.122	3.2303	1.98979	96.7764	196.875	3.22889	0.713615	1.35011
39	Saccharum officinarum	Internode 8	4	479.596	401.1	12.4199	11.4847	144.625	4.01958	1.83754	72.6561	191.513	3.85243	0.541712	1.61192
40	Saccharum officinarum	Internode 8	5	505.959	399.577	12.5853	10.4601	143.374	3.2303	1.86609	93.587	186.323	2.60535	0.836403	1.56124

## Sheet: oligomers_lignin
Samples	207	209	357	375	387	553	583	601
Standard	3.26	2.75	3.39; 4.08	3.76	3.42; 3.9	3.7	3.57; 3.66	3.58		207	aldeído S			m/z	retention time (RT)
1	2.8						3.5	3.2		209	S			149	2.7
2	2.8		3.2				3.5							177	3.3
3	2.8						3.5	3.2		357	G(8-5)G			179	2.72
4	2.8		3.2	2.81	3.2		3.5	3						207	3.26
5	2.8						3.5	2.9		375	G(8-O-4)G			209	2.75
6	2.8	3.14		2.81	3.2	3.8	3.5	3						297	3.7	3.91
7	2.8		3.2	2.81	3.2	3.8	3.5	3.05		387	S(8-5)G			327	3.21
8	2.8		3.2	2.81	3.2	3.8	3.5	3.1						357	3.39	4.08
9	2.8		3.2	2.81	3.2	3.8	3.5	3.03		553	G(8-O-4)G(8-5)G			375	3.76
10	2.8		3.2	2.81	3.2	3.8	3.5	3.11						387	3.42	3.9
11	2.8	3.14			3.2		3.5			583	G(8-O4)S(8-5)G			405	3.2
12	2.8	3.14					3.5							417	3.79
13	2.8	3.14						3		601	G(8-O-4)S(8-O-4)G			435	3.91
14	2.8	3.14												493	3.74
15	2.8	3.14				3.8	3.5							535	4.58
16	2.8	3.14	3.2	2.81	3.2	3.8	3.5	3						553	3.7
17	2.8		3.2	2.81	3.2	3.8	3.5	3						571	3.54
Samples	207	209	357	375	387	553	583	601						583	3.57	3.66
Standard	3.26	2.75	3.39; 4.08	3.76	3.42; 3.9	3.7	3.57; 3.66	3.58						601	3.58
18	2.8		3.2		3.2		3.5	3						613	3.52	4.34	3.87
19	2.8			2.81	3.2	3.8	3.5	3						631	3.65
20	2.8			2.81	3.2	3.8	3.5	3						643	3.82
21	2.8		3.2		3.2			3						661	3.24
22	2.8		3.2		3.2			3						851	4.77
23	2.8		3.2		3.2
24	2.8		3.2		3.2		3.5
25	2.8		3.2		3.2			3
26	2.8			2.81	3.2	3.8	3.5	3
27	2.8			2.81	3.2	3.8	3.5	3.06
28	2.8			2.81	3.2	3.8	3.5	2.96
29	2.8			2.81	3.2	3.8	3.5	3.04
30	2.8				3.2		3.5
31	2.8	3.14	3.2		3.2
32	2.8		3.2
33	2.8		3.2					3.1
Samples	207	209	357	375	387	553	583	601
Standard	3.26	2.75	3.39; 4.08	3.76	3.42; 3.9	3.7	3.57; 3.66	3.58
34	2.8	3.14	3.2		3.2			3.04
35	2.8	3.14	3.2					3.03
36	2.8				3.2		3.5
37	2.8		3.2
38	2.8		3.2		3.2		3.5	3.1
39	2.8		3.2		3.2		3.5	3.1
40	2.8				3.2		3.5

## Sheet: gene_expression
specie	Gene	Tissue	Replicate	2^(-DCt)
Saccharum oficinarum	COMT	YL	1	0.0282045
Saccharum oficinarum	COMT	YL	2	0.0258535
Saccharum oficinarum	COMT	YL	3	0.0122885
Saccharum oficinarum	COMT	ML	1	0.00340818
Saccharum oficinarum	COMT	ML	2	0.00966023
Saccharum oficinarum	COMT	ML	3	0.0047922
Saccharum oficinarum	COMT	R3	1	0.0508565
Saccharum oficinarum	COMT	R3	2	0.0429263
Saccharum oficinarum	COMT	R3	3	0.0570243
Saccharum oficinarum	COMT	R5	1	0.0639351
Saccharum oficinarum	COMT	R5	2	0.0665514
Saccharum oficinarum	COMT	R5	3	0.0516479
Saccharum oficinarum	COMT	P3	1	0.0502263
Saccharum oficinarum	COMT	P3	2	0.0575617
Saccharum oficinarum	COMT	P3	3	0.0567134
Saccharum oficinarum	COMT	P5	1	0.202722
Saccharum oficinarum	COMT	P5	2	0.0270634
Saccharum oficinarum	COMT	P5	3	0.136854
Saccharum oficinarum	COMT	R	1	0.0467232
Saccharum oficinarum	COMT	R	2	0.0425321
Saccharum oficinarum	COMT	R	3	0.0373516
Saccharum oficinarum	HCT	YL	1	0.00713024
Saccharum oficinarum	HCT	YL	2	0.00498291
Saccharum oficinarum	HCT	YL	3	0.00226517
Saccharum oficinarum	HCT	ML	1	0.00379181
Saccharum oficinarum	HCT	ML	2	0.00306103
Saccharum oficinarum	HCT	ML	3	0.00119433
Saccharum oficinarum	HCT	R3	1	0.0153928
Saccharum oficinarum	HCT	R3	2	0.0104199
Saccharum oficinarum	HCT	R3	3	0.0167428
Saccharum oficinarum	HCT	R5	1	0.0372191
Saccharum oficinarum	HCT	R5	2	0.0288558
Saccharum oficinarum	HCT	R5	3	0.0264156
Saccharum oficinarum	HCT	P3	1	0.0101777
Saccharum oficinarum	HCT	P3	2	0.00757221
Saccharum oficinarum	HCT	P3	3	0.0100241
Saccharum oficinarum	HCT	P5	1	0.0317935
Saccharum oficinarum	HCT	P5	2	0.0109141
Saccharum oficinarum	HCT	P5	3	0.0152081
Saccharum oficinarum	HCT	R	1	0.0304488
Saccharum oficinarum	HCT	R	2	0.030321
Saccharum oficinarum	HCT	R	3	0.0245943
Saccharum oficinarum	F5H	YL	1	0.000729713
Saccharum oficinarum	F5H	YL	2	0.00236223
Saccharum oficinarum	F5H	YL	3	0.00104552
Saccharum oficinarum	F5H	ML	1	0.000232014
Saccharum oficinarum	F5H	ML	2	0.000926311
Saccharum oficinarum	F5H	ML	3	0.000613591
Saccharum oficinarum	F5H	R3	1	0.00143086
Saccharum oficinarum	F5H	R3	2	0.0019749
Saccharum oficinarum	F5H	R3	3	0.00313276
Saccharum oficinarum	F5H	R5	1	0.0107949
Saccharum oficinarum	F5H	R5	2	0.00402587
Saccharum oficinarum	F5H	R5	3	0.00266241
Saccharum oficinarum	F5H	P3	1	0.00160711
Saccharum oficinarum	F5H	P3	2	0.00506702
Saccharum oficinarum	F5H	P3	3	0.0027573
Saccharum oficinarum	F5H	P5	1	0.0119133
Saccharum oficinarum	F5H	P5	2	0.00190913
Saccharum oficinarum	F5H	P5	3	0.00309377
Saccharum oficinarum	F5H	R	1	0.000829652
Saccharum oficinarum	F5H	R	2	0.00156674
Saccharum oficinarum	F5H	R	3	0.00155956
Saccharum oficinarum	4CL	YL	1	0.0172928
Saccharum oficinarum	4CL	YL	2	0.0231463
Saccharum oficinarum	4CL	YL	3	0.00978689
Saccharum oficinarum	4CL	ML	1	0.0115623
Saccharum oficinarum	4CL	ML	2	0.0125017
Saccharum oficinarum	4CL	ML	3	0.00902069
Saccharum oficinarum	4CL	R3	1	0.0328724
Saccharum oficinarum	4CL	R3	2	0.0219109
Saccharum oficinarum	4CL	R3	3	0.0487754
Saccharum oficinarum	4CL	R5	1	0.15699
Saccharum oficinarum	4CL	R5	2	0.0835953
Saccharum oficinarum	4CL	R5	3	0.0694806
Saccharum oficinarum	4CL	P3	1	0.0298968
Saccharum oficinarum	4CL	P3	2	0.0316077
Saccharum oficinarum	4CL	P3	3	0.0338412
Saccharum oficinarum	4CL	P5	1	0.101588
Saccharum oficinarum	4CL	P5	2	0.0319228
Saccharum oficinarum	4CL	P5	3	0.0790003
Saccharum oficinarum	4CL	R	1	0.0753927
Saccharum oficinarum	4CL	R	2	0.0778
Saccharum oficinarum	4CL	R	3	0.0608434
Saccharum oficinarum	CAD A	YL	1	0.0128898
Saccharum oficinarum	CAD A	YL	2	0.0258903
Saccharum oficinarum	CAD A	YL	3	0.00443312
Saccharum oficinarum	CAD A	ML	1	0.0162938
Saccharum oficinarum	CAD A	ML	2	0.0214253
Saccharum oficinarum	CAD A	ML	3	0.0116658
Saccharum oficinarum	CAD A	R3	1	0.00264788
Saccharum oficinarum	CAD A	R3	2	0.00430135
Saccharum oficinarum	CAD A	R3	3	0.00755339
Saccharum oficinarum	CAD A	R5	1	0.00435856
Saccharum oficinarum	CAD A	R5	2	0.00316985
Saccharum oficinarum	CAD A	R5	3	0.00257538
Saccharum oficinarum	CAD A	P3	1	0.00336111
Saccharum oficinarum	CAD A	P3	2	0.00816502
Saccharum oficinarum	CAD A	P3	3	0.00464902
Saccharum oficinarum	CAD A	P5	1	0.00982934
Saccharum oficinarum	CAD A	P5	2	0.0109655
Saccharum oficinarum	CAD A	P5	3	0.00938154
Saccharum oficinarum	CAD A	R	1	7.26382e-05
Saccharum oficinarum	CAD A	R	2	9.89849e-05
Saccharum oficinarum	CAD A	R	3	0.000124694
Saccharum oficinarum	CAD B	YL	1	0.0147303
Saccharum oficinarum	CAD B	YL	2	0.016317
Saccharum oficinarum	CAD B	YL	3	0.00500325
Saccharum oficinarum	CAD B	ML	1	0.00260654
Saccharum oficinarum	CAD B	ML	2	0.00673879
Saccharum oficinarum	CAD B	ML	3	0.0050051
Saccharum oficinarum	CAD B	R3	1	0.0771422
Saccharum oficinarum	CAD B	R3	2	0.0361014
Saccharum oficinarum	CAD B	R3	3	0.0651112
Saccharum oficinarum	CAD B	R5	1	0.396293
Saccharum oficinarum	CAD B	R5	2	0.133279
Saccharum oficinarum	CAD B	R5	3	0.158071
Saccharum oficinarum	CAD B	P3	1	0.116152
Saccharum oficinarum	CAD B	P3	2	0.104635
Saccharum oficinarum	CAD B	P3	3	0.0823169
Saccharum oficinarum	CAD B	P5	1	0.0775092
Saccharum oficinarum	CAD B	P5	2	0.0413306
Saccharum oficinarum	CAD B	P5	3	0.139242
Saccharum oficinarum	CAD B	R	1	0.0774918
Saccharum oficinarum	CAD B	R	2	0.06581
Saccharum oficinarum	CAD B	R	3	0.078742
Saccharum oficinarum	C3H	YL	1	0.00532767
Saccharum oficinarum	C3H	YL	2	0.00650295
Saccharum oficinarum	C3H	YL	3	0.00444581
Saccharum oficinarum	C3H	ML	1	0.00209398
Saccharum oficinarum	C3H	ML	2	0.00369322
Saccharum oficinarum	C3H	ML	3	0.00323051
Saccharum oficinarum	C3H	R3	1	0.0123912
Saccharum oficinarum	C3H	R3	2	0.0164608
Saccharum oficinarum	C3H	R3	3	0.0253403
Saccharum oficinarum	C3H	R5	1	0.0297217
Saccharum oficinarum	C3H	R5	2	0.0179986
Saccharum oficinarum	C3H	R5	3	0.0144375
Saccharum oficinarum	C3H	P3	1	0.0109881
Saccharum oficinarum	C3H	P3	2	0.029749
Saccharum oficinarum	C3H	P3	3	0.0164204
Saccharum oficinarum	C3H	P5	1	0.0342253
Saccharum oficinarum	C3H	P5	2	0.0160168
Saccharum oficinarum	C3H	P5	3	0.0228967
Saccharum oficinarum	C3H	R	1	0.012576
Saccharum oficinarum	C3H	R	2	0.0137162
Saccharum oficinarum	C3H	R	3	0.0104038
Saccharum oficinarum	C4H	YL	1	0.00938272
Saccharum oficinarum	C4H	YL	2	0.00577411
Saccharum oficinarum	C4H	YL	3	0.00271525
Saccharum oficinarum	C4H	ML	1	0.00198314
Saccharum oficinarum	C4H	ML	2	0.00154844
Saccharum oficinarum	C4H	ML	3	0.00141089
Saccharum oficinarum	C4H	R3	1	0.00377451
Saccharum oficinarum	C4H	R3	2	0.00412111
Saccharum oficinarum	C4H	R3	3	0.00398761
Saccharum oficinarum	C4H	R5	1	0.015588
Saccharum oficinarum	C4H	R5	2	0.0129862
Saccharum oficinarum	C4H	R5	3	0.0148074
Saccharum oficinarum	C4H	P3	1	0.00445938
Saccharum oficinarum	C4H	P3	2	0.00540465
Saccharum oficinarum	C4H	P3	3	0.0048334
Saccharum oficinarum	C4H	P5	1	0.0174694
Saccharum oficinarum	C4H	P5	2	0.0147957
Saccharum oficinarum	C4H	P5	3	0.0093539
Saccharum oficinarum	C4H	R	1	0.0158957
Saccharum oficinarum	C4H	R	2	0.0192976
Saccharum oficinarum	C4H	R	3	0.0171145
Saccharum oficinarum	CCoAOMT A	YL	1	0.00456903
Saccharum oficinarum	CCoAOMT A	YL	2	0.00589088
Saccharum oficinarum	CCoAOMT A	YL	3	0.00119902
Saccharum oficinarum	CCoAOMT A	ML	1	0.000907882
Saccharum oficinarum	CCoAOMT A	ML	2	0.00101929
Saccharum oficinarum	CCoAOMT A	ML	3	0.000541263
Saccharum oficinarum	CCoAOMT A	R3	1	0.0923636
Saccharum oficinarum	CCoAOMT A	R3	2	0.110928
Saccharum oficinarum	CCoAOMT A	R3	3	0.142858
Saccharum oficinarum	CCoAOMT A	R5	1	0.17538
Saccharum oficinarum	CCoAOMT A	R5	2	0.175414
Saccharum oficinarum	CCoAOMT A	R5	3	0.127902
Saccharum oficinarum	CCoAOMT A	P3	1	0.158398
Saccharum oficinarum	CCoAOMT A	P3	2	0.183757
Saccharum oficinarum	CCoAOMT A	P3	3	0.165657
Saccharum oficinarum	CCoAOMT A	P5	1	0.439923
Saccharum oficinarum	CCoAOMT A	P5	2	0.141181
Saccharum oficinarum	CCoAOMT A	P5	3	0.175555
Saccharum oficinarum	CCoAOMT A	R	1	0.0842691
Saccharum oficinarum	CCoAOMT A	R	2	0.0913623
Saccharum oficinarum	CCoAOMT A	R	3	0.0787468
Saccharum oficinarum	CCoAOMT B	YL	1	0.324658
Saccharum oficinarum	CCoAOMT B	YL	2	0.185659
Saccharum oficinarum	CCoAOMT B	YL	3	0.069289
Saccharum oficinarum	CCoAOMT B	ML	1	0.0495728
Saccharum oficinarum	CCoAOMT B	ML	2	0.0641342
Saccharum oficinarum	CCoAOMT B	ML	3	0.0288745
Saccharum oficinarum	CCoAOMT B	R3	1	0.802015
Saccharum oficinarum	CCoAOMT B	R3	2	0.44204
Saccharum oficinarum	CCoAOMT B	R3	3	0.494714
Saccharum oficinarum	CCoAOMT B	R5	1	0.690207
Saccharum oficinarum	CCoAOMT B	R5	2	0.531303
Saccharum oficinarum	CCoAOMT B	R5	3	0.522856
Saccharum oficinarum	CCoAOMT B	P3	1	0.501415
Saccharum oficinarum	CCoAOMT B	P3	2	0.29445
Saccharum oficinarum	CCoAOMT B	P3	3	0.380885
Saccharum oficinarum	CCoAOMT B	P5	1	0.547667
Saccharum oficinarum	CCoAOMT B	P5	2	0.395889
Saccharum oficinarum	CCoAOMT B	P5	3	0.494214
Saccharum oficinarum	CCoAOMT B	R	1	0.42266
Saccharum oficinarum	CCoAOMT B	R	2	0.398236
Saccharum oficinarum	CCoAOMT B	R	3	0.345012
Saccharum oficinarum	CCR	YL	1	0.00326009
Saccharum oficinarum	CCR	YL	2	0.00647571
Saccharum oficinarum	CCR	YL	3	0.00146039
Saccharum oficinarum	CCR	ML	1	0.000396442
Saccharum oficinarum	CCR	ML	2	0.0012595
Saccharum oficinarum	CCR	ML	3	0.00114138
Saccharum oficinarum	CCR	R3	1	0.00486265
Saccharum oficinarum	CCR	R3	2	0.00343233
Saccharum oficinarum	CCR	R3	3	0.00922084
Saccharum oficinarum	CCR	R5	1	0.0428942
Saccharum oficinarum	CCR	R5	2	0.0186024
Saccharum oficinarum	CCR	R5	3	0.0155516
Saccharum oficinarum	CCR	P3	1	0.0157424
Saccharum oficinarum	CCR	P3	2	0.0157843
Saccharum oficinarum	CCR	P3	3	0.01266
Saccharum oficinarum	CCR	P5	1	0.0177068
Saccharum oficinarum	CCR	P5	2	0.00341594
Saccharum oficinarum	CCR	P5	3	0.0164584
Saccharum oficinarum	CCR	R	1	0.0172104
Saccharum oficinarum	CCR	R	2	0.0162421
Saccharum oficinarum	CCR	R	3	0.0106507
Saccharum spontaneum	COMT	YL	1	0.0192861
Saccharum spontaneum	COMT	YL	2	0.015055
Saccharum spontaneum	COMT	YL	3	0.0127356
Saccharum spontaneum	COMT	ML	1	0.00151938
Saccharum spontaneum	COMT	ML	2	0.00304043
Saccharum spontaneum	COMT	ML	3	0.00473228
Saccharum spontaneum	COMT	R3	1	0.0647062
Saccharum spontaneum	COMT	R3	2	0.0612214
Saccharum spontaneum	COMT	R3	3	0.055072
Saccharum spontaneum	COMT	R5	1	0.0405146
Saccharum spontaneum	COMT	R5	2	0.0349579
Saccharum spontaneum	COMT	R5	3	0.100695
Saccharum spontaneum	COMT	P3	1	0.0445733
Saccharum spontaneum	COMT	P3	2	0.0497776
Saccharum spontaneum	COMT	P3	3	0.0400114
Saccharum spontaneum	COMT	P5	1	0.0810461
Saccharum spontaneum	COMT	P5	2	0.0190529
Saccharum spontaneum	COMT	P5	3	0.10975
Saccharum spontaneum	COMT	R	1	0.041852
Saccharum spontaneum	COMT	R	2	0.0519177
Saccharum spontaneum	COMT	R	3	0.0692892
Saccharum spontaneum	HCT	YL	1	0.00554293
Saccharum spontaneum	HCT	YL	2	0.00513992
Saccharum spontaneum	HCT	YL	3	0.00312193
Saccharum spontaneum	HCT	ML	1	0.00119509
Saccharum spontaneum	HCT	ML	2	0.00245187
Saccharum spontaneum	HCT	ML	3	0.000848535
Saccharum spontaneum	HCT	R3	1	0.00639995
Saccharum spontaneum	HCT	R3	2	0.00545212
Saccharum spontaneum	HCT	R3	3	0.00636485
Saccharum spontaneum	HCT	R5	1	0.0274195
Saccharum spontaneum	HCT	R5	2	0.00729841
Saccharum spontaneum	HCT	R5	3	0.0212306
Saccharum spontaneum	HCT	P3	1	0.0136054
Saccharum spontaneum	HCT	P3	2	0.0099334
Saccharum spontaneum	HCT	P3	3	0.0082158
Saccharum spontaneum	HCT	P5	1	0.0102322
Saccharum spontaneum	HCT	P5	2	0.00356277
Saccharum spontaneum	HCT	P5	3	0.0156403
Saccharum spontaneum	HCT	R	1	0.0168113
Saccharum spontaneum	HCT	R	2	0.0172953
Saccharum spontaneum	HCT	R	3	0.0121258
Saccharum spontaneum	F5H	YL	1	0.0045795
Saccharum spontaneum	F5H	YL	2	0.00403633
Saccharum spontaneum	F5H	YL	3	0.00166937
Saccharum spontaneum	F5H	ML	1	0.000784221
Saccharum spontaneum	F5H	ML	2	0.00140692
Saccharum spontaneum	F5H	ML	3	0.00382146
Saccharum spontaneum	F5H	R3	1	0.00599444
Saccharum spontaneum	F5H	R3	2	0.00594896
Saccharum spontaneum	F5H	R3	3	0.00893434
Saccharum spontaneum	F5H	R5	1	0.0203997
Saccharum spontaneum	F5H	R5	2	0.0384186
Saccharum spontaneum	F5H	R5	3	0.0359302
Saccharum spontaneum	F5H	P3	1	0.00158021
Saccharum spontaneum	F5H	P3	2	0.00345
Saccharum spontaneum	F5H	P3	3	0.00180297
Saccharum spontaneum	F5H	P5	1	0.031202
Saccharum spontaneum	F5H	P5	2	0.0119214
Saccharum spontaneum	F5H	P5	3	0.0332812
Saccharum spontaneum	F5H	R	1	0.00559521
Saccharum spontaneum	F5H	R	2	0.00382056
Saccharum spontaneum	F5H	R	3	0.0058872
Saccharum spontaneum	4CL	YL	1	0.0335003
Saccharum spontaneum	4CL	YL	2	0.042226
Saccharum spontaneum	4CL	YL	3	0.0187359
Saccharum spontaneum	4CL	ML	1	0.0207147
Saccharum spontaneum	4CL	ML	2	0.0196434
Saccharum spontaneum	4CL	ML	3	0.0107593
Saccharum spontaneum	4CL	R3	1	0.0797365
Saccharum spontaneum	4CL	R3	2	0.056391
Saccharum spontaneum	4CL	R3	3	0.107781
Saccharum spontaneum	4CL	R5	1	0.0710547
Saccharum spontaneum	4CL	R5	2	0.0746741
Saccharum spontaneum	4CL	R5	3	0.436435
Saccharum spontaneum	4CL	P3	1	0.0520894
Saccharum spontaneum	4CL	P3	2	0.0412027
Saccharum spontaneum	4CL	P3	3	0.0661204
Saccharum spontaneum	4CL	P5	1	0.319897
Saccharum spontaneum	4CL	P5	2	0.0468748
Saccharum spontaneum	4CL	P5	3	0.35276
Saccharum spontaneum	4CL	R	1	0.170175
Saccharum spontaneum	4CL	R	2	0.191715
Saccharum spontaneum	4CL	R	3	0.187196
Saccharum spontaneum	CAD A	YL	1	0.0131896
Saccharum spontaneum	CAD A	YL	2	0.0461261
Saccharum spontaneum	CAD A	YL	3	0.00834021
Saccharum spontaneum	CAD A	ML	1	0.0394641
Saccharum spontaneum	CAD A	ML	2	0.0153883
Saccharum spontaneum	CAD A	ML	3	0.0196021
Saccharum spontaneum	CAD A	R3	1	0.00228289
Saccharum spontaneum	CAD A	R3	2	0.0036379
Saccharum spontaneum	CAD A	R3	3	0.00199479
Saccharum spontaneum	CAD A	R5	1	0.000492411
Saccharum spontaneum	CAD A	R5	2	0.00616482
Saccharum spontaneum	CAD A	R5	3	0.00157163
Saccharum spontaneum	CAD A	P3	1	0.000420033
Saccharum spontaneum	CAD A	P3	2	0.00210063
Saccharum spontaneum	CAD A	P3	3	0.000569849
Saccharum spontaneum	CAD A	P5	1	0.0017818
Saccharum spontaneum	CAD A	P5	2	0.00536955
Saccharum spontaneum	CAD A	P5	3	0.00330355
Saccharum spontaneum	CAD A	R	1	0.000140883
Saccharum spontaneum	CAD A	R	2	7.12335e-05
Saccharum spontaneum	CAD A	R	3	0.000267618
Saccharum spontaneum	CAD B	YL	1	0.00237369
Saccharum spontaneum	CAD B	YL	2	0.0029393
Saccharum spontaneum	CAD B	YL	3	0.00109907
Saccharum spontaneum	CAD B	ML	1	0.000402247
Saccharum spontaneum	CAD B	ML	2	0.000317861
Saccharum spontaneum	CAD B	ML	3	0.000616938
Saccharum spontaneum	CAD B	R3	1	0.00535017
Saccharum spontaneum	CAD B	R3	2	0.00685409
Saccharum spontaneum	CAD B	R3	3	0.0134069
Saccharum spontaneum	CAD B	R5	1	0.024683
Saccharum spontaneum	CAD B	R5	2	0.0114866
Saccharum spontaneum	CAD B	R5	3	0.0237949
Saccharum spontaneum	CAD B	P3	1	0.00815117
Saccharum spontaneum	CAD B	P3	2	0.0115368
Saccharum spontaneum	CAD B	P3	3	0.00663242
Saccharum spontaneum	CAD B	P5	1	0.0261089
Saccharum spontaneum	CAD B	P5	2	0.0100835
Saccharum spontaneum	CAD B	P5	3	0.0338748
Saccharum spontaneum	CAD B	R	1	0.0104977
Saccharum spontaneum	CAD B	R	2	0.0135252
Saccharum spontaneum	CAD B	R	3	0.0251651
Saccharum spontaneum	C3H	YL	1	0.0472446
Saccharum spontaneum	C3H	YL	2	0.0424443
Saccharum spontaneum	C3H	YL	3	0.0269084
Saccharum spontaneum	C3H	ML	1	0.0204685
Saccharum spontaneum	C3H	ML	2	0.0110331
Saccharum spontaneum	C3H	ML	3	0.0187987
Saccharum spontaneum	C3H	R3	1	0.277097
Saccharum spontaneum	C3H	R3	2	0.209296
Saccharum spontaneum	C3H	R3	3	0.170786
Saccharum spontaneum	C3H	R5	1	0.302926
Saccharum spontaneum	C3H	R5	2	0.198041
Saccharum spontaneum	C3H	R5	3	0.350393
Saccharum spontaneum	C3H	P3	1	0.100262
Saccharum spontaneum	C3H	P3	2	0.130338
Saccharum spontaneum	C3H	P3	3	0.0493252
Saccharum spontaneum	C3H	P5	1	0.299417
Saccharum spontaneum	C3H	P5	2	0.0541685
Saccharum spontaneum	C3H	P5	3	0.297615
Saccharum spontaneum	C3H	R	1	0.148122
Saccharum spontaneum	C3H	R	2	0.140287
Saccharum spontaneum	C3H	R	3	0.209875
Saccharum spontaneum	C4H	YL	1	0.0201787
Saccharum spontaneum	C4H	YL	2	0.0119495
Saccharum spontaneum	C4H	YL	3	0.0279034
Saccharum spontaneum	C4H	ML	1	0.00503941
Saccharum spontaneum	C4H	ML	2	0.00787265
Saccharum spontaneum	C4H	ML	3	0.0128603
Saccharum spontaneum	C4H	R3	1	0.0205922
Saccharum spontaneum	C4H	R3	2	0.00920178
Saccharum spontaneum	C4H	R3	3	0.00880452
Saccharum spontaneum	C4H	R5	1	0.00898689
Saccharum spontaneum	C4H	R5	2	0.01316
Saccharum spontaneum	C4H	R5	3	0.0266764
Saccharum spontaneum	C4H	P3	1	0.0168894
Saccharum spontaneum	C4H	P3	2	0.0113057
Saccharum spontaneum	C4H	P3	3	0.00730247
Saccharum spontaneum	C4H	P5	1	0.0144327
Saccharum spontaneum	C4H	P5	2	0.0049987
Saccharum spontaneum	C4H	P5	3	0.0140216
Saccharum spontaneum	C4H	R	1	0.0317435
Saccharum spontaneum	C4H	R	2	0.0308447
Saccharum spontaneum	C4H	R	3	0.0277133
Saccharum spontaneum	CCoAOMT A	YL	1	0.0151755
Saccharum spontaneum	CCoAOMT A	YL	2	0.00554856
Saccharum spontaneum	CCoAOMT A	YL	3	0.0057371
Saccharum spontaneum	CCoAOMT A	ML	1	0.00129278
Saccharum spontaneum	CCoAOMT A	ML	2	0.00174925
Saccharum spontaneum	CCoAOMT A	ML	3	0.00205406
Saccharum spontaneum	CCoAOMT A	R3	1	0.298679
Saccharum spontaneum	CCoAOMT A	R3	2	0.237892
Saccharum spontaneum	CCoAOMT A	R3	3	0.230569
Saccharum spontaneum	CCoAOMT A	R5	1	0.126586
Saccharum spontaneum	CCoAOMT A	R5	2	0.54213
Saccharum spontaneum	CCoAOMT A	R5	3	0.55981
Saccharum spontaneum	CCoAOMT A	P3	1	0.125841
Saccharum spontaneum	CCoAOMT A	P3	2	0.205195
Saccharum spontaneum	CCoAOMT A	P3	3	0.102662
Saccharum spontaneum	CCoAOMT A	P5	1	0.391055
Saccharum spontaneum	CCoAOMT A	P5	2	0.149105
Saccharum spontaneum	CCoAOMT A	P5	3	0.337642
Saccharum spontaneum	CCoAOMT A	R	1	0.179064
Saccharum spontaneum	CCoAOMT A	R	2	0.17975
Saccharum spontaneum	CCoAOMT A	R	3	0.20107
Saccharum spontaneum	CCoAOMT B	YL	1	0.206648
Saccharum spontaneum	CCoAOMT B	YL	2	0.182174
Saccharum spontaneum	CCoAOMT B	YL	3	0.186523
Saccharum spontaneum	CCoAOMT B	ML	1	0.0313383
Saccharum spontaneum	CCoAOMT B	ML	2	0.0332102
Saccharum spontaneum	CCoAOMT B	ML	3	0.0547425
Saccharum spontaneum	CCoAOMT B	R3	1	0.31655
Saccharum spontaneum	CCoAOMT B	R3	2	0.26221
Saccharum spontaneum	CCoAOMT B	R3	3	0.561366
Saccharum spontaneum	CCoAOMT B	R5	1	0.85401
Saccharum spontaneum	CCoAOMT B	R5	2	0.353845
Saccharum spontaneum	CCoAOMT B	R5	3	1.93792
Saccharum spontaneum	CCoAOMT B	P3	1	0.551075
Saccharum spontaneum	CCoAOMT B	P3	2	0.45577
Saccharum spontaneum	CCoAOMT B	P3	3	0.964102
Saccharum spontaneum	CCoAOMT B	P5	1	1.18111
Saccharum spontaneum	CCoAOMT B	P5	2	0.309679
Saccharum spontaneum	CCoAOMT B	P5	3	1.84331
Saccharum spontaneum	CCoAOMT B	R	1	0.634927
Saccharum spontaneum	CCoAOMT B	R	2	0.918407
Saccharum spontaneum	CCoAOMT B	R	3	0.733578
Saccharum spontaneum	CCR	YL	1	0.0903889
Saccharum spontaneum	CCR	YL	2	0.0776128
Saccharum spontaneum	CCR	YL	3	0.0393833
Saccharum spontaneum	CCR	ML	1	0.00566617
Saccharum spontaneum	CCR	ML	2	0.0103591
Saccharum spontaneum	CCR	ML	3	0.0119395
Saccharum spontaneum	CCR	R3	1	0.118538
Saccharum spontaneum	CCR	R3	2	0.100002
Saccharum spontaneum	CCR	R3	3	0.164979
Saccharum spontaneum	CCR	R5	1	0.771343
Saccharum spontaneum	CCR	R5	2	0.24504
Saccharum spontaneum	CCR	R5	3	0.691835
Saccharum spontaneum	CCR	P3	1	0.219991
Saccharum spontaneum	CCR	P3	2	0.187632
Saccharum spontaneum	CCR	P3	3	0.127142
Saccharum spontaneum	CCR	P5	1	0.53985
Saccharum spontaneum	CCR	P5	2	0.168296
Saccharum spontaneum	CCR	P5	3	1.05973
Saccharum spontaneum	CCR	R	1	0.107532
Saccharum spontaneum	CCR	R	2	0.0946085
Saccharum spontaneum	CCR	R	3	0.183992
